# Supplementary material for: Primula xingyiensis (Primulaceae), a new species in Primula sect. Carolinella from Guizhou, China
Source: PhytoKeys. 2026 Jun 5;276:1–11. doi: 10.3897/phytokeys.276.195710 (PMC13263726; doi:10.3897/phytokeys.276.195710)
Supplement: XML Treatment for Primula xingyiensis [file phytokeys.276.195710-treatment1.xml]

<!DOCTYPE tp:taxon-treatment
  PUBLIC "-//TaxonX//DTD Taxonomic Treatment Publishing DTD v0 20100105//EN" "tax-treatment-NSO.dtd">
<tp:taxon-treatment xmlns:tp="http://www.plazi.org/taxpub"><tp:treatment-meta><kwd-group><label>Taxon classification</label><kwd>
              <named-content content-type="kingdom">Plantae</named-content>
            </kwd><kwd>
              <named-content content-type="order">Ericales</named-content>
            </kwd><kwd>
              <named-content content-type="family">Primulaceae</named-content>
            </kwd></kwd-group><mixed-citation publication-type="journal"><person-group><name><surname>Shi</surname><given-names>Xiang-ting</given-names></name><name><surname>Deng</surname><given-names>Chao-yi</given-names></name><name><surname>Lang</surname><given-names>Yuan-xing</given-names></name><name><surname>Liu</surname><given-names>Zeng-cai</given-names></name><name><surname>Wu</surname><given-names>Zhi-kun</given-names></name></person-group><article-title><italic><tp:taxon-name><tp:taxon-name-part taxon-name-part-type="genus" reg="Primula">Primula</tp:taxon-name-part> <tp:taxon-name-part taxon-name-part-type="species" reg="xingyiensis">xingyiensis</tp:taxon-name-part></tp:taxon-name></italic> (<tp:taxon-name><tp:taxon-name-part taxon-name-part-type="family" reg="Primulaceae">Primulaceae</tp:taxon-name-part></tp:taxon-name>), a new species in <italic><tp:taxon-name><tp:taxon-name-part taxon-name-part-type="genus" reg="Primula">Primula</tp:taxon-name-part></tp:taxon-name></italic> sect. <italic>Carolinella</italic> from Guizhou, China</article-title><source>PhytoKeys</source><day>05</day><month>06</month><year>2026</year><volume>276</volume><fpage>1</fpage><lpage>11</lpage><pub-id pub-id-type="doi">10.3897/phytokeys.276.195710</pub-id></mixed-citation></tp:treatment-meta><tp:nomenclature><tp:taxon-name><object-id xmlns:xlink="http://www.w3.org/1999/xlink" content-type="arpha" xlink:type="simple">BAC42E46-7ABD-5CB6-800E-7F39228ABD55</object-id>
                		<tp:taxon-name-part taxon-name-part-type="genus" reg="Primula">Primula</tp:taxon-name-part> <tp:taxon-name-part taxon-name-part-type="species" reg="xingyiensis">xingyiensis</tp:taxon-name-part>
                	
                		<object-id xmlns:xlink="http://www.w3.org/1999/xlink" content-type="ipni" xlink:type="simple">urn:lsid:ipni.org:names:77381046-1</object-id>
                	</tp:taxon-name><tp:taxon-authority>Z.K.Wu &amp; C.Y.Deng</tp:taxon-authority><tp:taxon-status xmlns:xlink="http://www.w3.org/1999/xlink" xlink:type="simple">sp. nov.</tp:taxon-status><xref ref-type="fig" rid="F1">Figs 1</xref><xref ref-type="fig" rid="F2">, 2</xref><xref ref-type="fig" rid="F3">, 3</xref></tp:nomenclature><tp:treatment-sec sec-type="Diagnosis"><title>Diagnosis.</title><p>The new species is most similar to <italic><tp:taxon-name><tp:taxon-name-part taxon-name-part-type="genus" reg="Primula">P.</tp:taxon-name-part> <tp:taxon-name-part taxon-name-part-type="species" reg="intanoensis">intanoensis</tp:taxon-name-part></tp:taxon-name></italic> and <italic><tp:taxon-name><tp:taxon-name-part taxon-name-part-type="genus" reg="Primula">P.</tp:taxon-name-part> <tp:taxon-name-part taxon-name-part-type="species" reg="calyptrata">calyptrata</tp:taxon-name-part></tp:taxon-name></italic>, which are also long-styled homostylous species within this section, all sharing cordate leaves with long petioles and pubescent indumentum, as well as a campanulate or narrowly campanulate calyx. The new species differs from the latter two by its dwarf and gracile habit, small leaves only up to 1.7 cm wide, shortened scape measuring only 1–2 cm, shorter calyx 2–3 mm, and a long corolla tube that is 7–8 times as long as the calyx (Figs <xref ref-type="fig" rid="F1">1</xref>, <xref ref-type="fig" rid="F2">2</xref>, <xref ref-type="fig" rid="F3">3</xref>). The main morphological distinctions among <italic><tp:taxon-name><tp:taxon-name-part taxon-name-part-type="genus" reg="Primula">P.</tp:taxon-name-part> <tp:taxon-name-part taxon-name-part-type="species" reg="intanoensis">intanoensis</tp:taxon-name-part></tp:taxon-name></italic>, <italic><tp:taxon-name><tp:taxon-name-part taxon-name-part-type="genus" reg="Primula">P.</tp:taxon-name-part> <tp:taxon-name-part taxon-name-part-type="species" reg="calyptrata">calyptrata</tp:taxon-name-part></tp:taxon-name></italic> and <italic><tp:taxon-name><tp:taxon-name-part taxon-name-part-type="genus" reg="Primula">P.</tp:taxon-name-part> <tp:taxon-name-part taxon-name-part-type="species" reg="xingyiensis">xingyiensis</tp:taxon-name-part></tp:taxon-name></italic> are summarised in Table <xref ref-type="table" rid="T1">1</xref>.</p><fig id="F1" position="float" orientation="portrait"><object-id xmlns:xlink="http://www.w3.org/1999/xlink" content-type="doi" xlink:type="simple">10.3897/phytokeys.276.195710.figure1</object-id><object-id xmlns:xlink="http://www.w3.org/1999/xlink" content-type="arpha" xlink:type="simple">898B41B4-76D1-5166-9E46-2FE6D8FB9BC1</object-id><label>Figure 1.</label><caption><p><italic><tp:taxon-name><tp:taxon-name-part taxon-name-part-type="genus" reg="Primula">Primula</tp:taxon-name-part> <tp:taxon-name-part taxon-name-part-type="species" reg="xingyiensis">xingyiensis</tp:taxon-name-part></tp:taxon-name></italic> sp. nov. <bold>A, B</bold>. Habitat; <bold>C, D</bold>. Habit during flowering; <bold>E</bold>. Leaves, the left: adaxial surface, the right: abaxial surface; <bold>F</bold>. Scape; <bold>G</bold>. Frontal view of flower; <bold>H</bold>. Dissected corolla showing anthers and stigmas; <bold>I</bold>. Capsule. Photographed by Zhikun Wu.</p></caption><graphic xmlns:xlink="http://www.w3.org/1999/xlink" xlink:href="phytokeys-276-001_article-195710__-g001.jpg" id="oo_1669995.jpg" position="float" orientation="portrait" xlink:type="simple"><uri content-type="original_file" xlink:type="simple">https://binary.pensoft.net/fig/1669995</uri></graphic></fig><fig id="F2" position="float" orientation="portrait"><object-id xmlns:xlink="http://www.w3.org/1999/xlink" content-type="doi" xlink:type="simple">10.3897/phytokeys.276.195710.figure2</object-id><object-id xmlns:xlink="http://www.w3.org/1999/xlink" content-type="arpha" xlink:type="simple">AED0B88B-167C-5FD9-90A3-B48B0BF8F98D</object-id><label>Figure 2.</label><caption><p><italic><tp:taxon-name><tp:taxon-name-part taxon-name-part-type="genus" reg="Primula">Primula</tp:taxon-name-part> <tp:taxon-name-part taxon-name-part-type="species" reg="xingyiensis">xingyiensis</tp:taxon-name-part></tp:taxon-name></italic> sp. nov. <bold>A</bold>. Flowering habit; <bold>B</bold>. Dissected corolla; <bold>C</bold>. Leaves, the left: adaxial surface, the right: abaxial surface; <bold>D</bold>. Scape. Drawn by Ms. Xiangting Shi.</p></caption><graphic xmlns:xlink="http://www.w3.org/1999/xlink" xlink:href="phytokeys-276-001_article-195710__-g002.jpg" id="oo_1669997.jpg" position="float" orientation="portrait" xlink:type="simple"><uri content-type="original_file" xlink:type="simple">https://binary.pensoft.net/fig/1669997</uri></graphic></fig><fig id="F3" position="float" orientation="portrait"><object-id xmlns:xlink="http://www.w3.org/1999/xlink" content-type="doi" xlink:type="simple">10.3897/phytokeys.276.195710.figure3</object-id><object-id xmlns:xlink="http://www.w3.org/1999/xlink" content-type="arpha" xlink:type="simple">459F0169-8B38-55E0-A49D-9EA9DE31F9EF</object-id><label>Figure 3.</label><caption><p>Two morphologically similar taxa and <italic><tp:taxon-name><tp:taxon-name-part taxon-name-part-type="genus" reg="Primula">Primula</tp:taxon-name-part> <tp:taxon-name-part taxon-name-part-type="species" reg="xingyiensis">xingyiensis</tp:taxon-name-part></tp:taxon-name></italic>. <bold>A</bold>. Holotype of <italic><tp:taxon-name><tp:taxon-name-part taxon-name-part-type="genus" reg="Primula">P.</tp:taxon-name-part> <tp:taxon-name-part taxon-name-part-type="species" reg="calyptrata">calyptrata</tp:taxon-name-part></tp:taxon-name></italic> (X Gong 02815, KUN!); <bold>B</bold>. Isotype of <italic><tp:taxon-name><tp:taxon-name-part taxon-name-part-type="genus" reg="Primula">P.</tp:taxon-name-part> <tp:taxon-name-part taxon-name-part-type="species" reg="intanoensis">intanoensis</tp:taxon-name-part></tp:taxon-name></italic> (M. Tagawa, K. Iwatsuki &amp; N. Fukuoka 2863, HUH!); <bold>C</bold>. Holotype of <italic><tp:taxon-name><tp:taxon-name-part taxon-name-part-type="genus" reg="Primula">P.</tp:taxon-name-part> <tp:taxon-name-part taxon-name-part-type="species" reg="xingyiensis">xingyiensis</tp:taxon-name-part></tp:taxon-name></italic> (ZKWU2025210, KUN!); <bold>D</bold>. <italic><tp:taxon-name><tp:taxon-name-part taxon-name-part-type="genus" reg="Primula">P.</tp:taxon-name-part> <tp:taxon-name-part taxon-name-part-type="species" reg="calyptrata">calyptrata</tp:taxon-name-part></tp:taxon-name></italic>; <bold>E, F</bold>. <italic><tp:taxon-name><tp:taxon-name-part taxon-name-part-type="genus" reg="Primula">P.</tp:taxon-name-part> <tp:taxon-name-part taxon-name-part-type="species" reg="xingyiensis">xingyiensis</tp:taxon-name-part></tp:taxon-name></italic>; <bold>D–F</bold>. Photographed by Zhikun Wu.</p></caption><graphic xmlns:xlink="http://www.w3.org/1999/xlink" xlink:href="phytokeys-276-001_article-195710__-g003.jpg" id="oo_1669998.jpg" position="float" orientation="portrait" xlink:type="simple"><uri content-type="original_file" xlink:type="simple">https://binary.pensoft.net/fig/1669998</uri></graphic></fig><table-wrap id="T1" position="float" orientation="portrait"><label>Table 1.</label><caption><p>Morphological comparison of <italic><tp:taxon-name><tp:taxon-name-part taxon-name-part-type="genus" reg="Primula">P.</tp:taxon-name-part> <tp:taxon-name-part taxon-name-part-type="species" reg="intanoensis">intanoensis</tp:taxon-name-part></tp:taxon-name></italic>, <italic><tp:taxon-name><tp:taxon-name-part taxon-name-part-type="genus" reg="Primula">P.</tp:taxon-name-part> <tp:taxon-name-part taxon-name-part-type="species" reg="calyptrata">calyptrata</tp:taxon-name-part></tp:taxon-name></italic> and <italic><tp:taxon-name><tp:taxon-name-part taxon-name-part-type="genus" reg="Primula">P.</tp:taxon-name-part> <tp:taxon-name-part taxon-name-part-type="species" reg="xingyiensis">xingyiensis</tp:taxon-name-part></tp:taxon-name></italic>.</p></caption><table><tbody><tr><th rowspan="1" colspan="1">Character</th><th rowspan="1" colspan="1">
                    <italic>
                      <tp:taxon-name><tp:taxon-name-part taxon-name-part-type="genus" reg="Primula">P.</tp:taxon-name-part> <tp:taxon-name-part taxon-name-part-type="species" reg="intanoensis">intanoensis</tp:taxon-name-part></tp:taxon-name>
                    </italic>
                  </th><th rowspan="1" colspan="1">
                    <italic>
                      <tp:taxon-name><tp:taxon-name-part taxon-name-part-type="genus" reg="Primula">P.</tp:taxon-name-part> <tp:taxon-name-part taxon-name-part-type="species" reg="calyptrata">calyptrata</tp:taxon-name-part></tp:taxon-name>
                    </italic>
                  </th><th rowspan="1" colspan="1">
                    <italic>
                      <tp:taxon-name><tp:taxon-name-part taxon-name-part-type="genus" reg="Primula">P.</tp:taxon-name-part> <tp:taxon-name-part taxon-name-part-type="species" reg="xingyiensis">xingyiensis</tp:taxon-name-part></tp:taxon-name>
                    </italic>
                  </th></tr><tr><td rowspan="1" colspan="1">Leaf blade size (cm)</td><td rowspan="1" colspan="1">3–5 × 2.5–4</td><td rowspan="1" colspan="1">2.8–4 × 2.6–3.8</td><td rowspan="1" colspan="1">1.1–1.7 × 1.1–1.7</td></tr><tr><td rowspan="1" colspan="1">Leaf abaxial colour</td><td rowspan="1" colspan="1">Green</td><td rowspan="1" colspan="1">Purple</td><td rowspan="1" colspan="1">Purplish-red</td></tr><tr><td rowspan="1" colspan="1">Calyx</td><td rowspan="1" colspan="1">Narrowly campanulate, 4–5 mm, lobes triangular</td><td rowspan="1" colspan="1">Campanulate, 5–6 mm long, lobes ovate-triangular</td><td rowspan="1" colspan="1">Narrowly campanulate, 2–3 mm long, lobes narrowly triangular</td></tr><tr><td rowspan="1" colspan="1">Corolla tube length (mm)</td><td rowspan="1" colspan="1">6–9 mm, 1–1.5 times the length of the calyx</td><td rowspan="1" colspan="1">ca. 17 mm, 3 times the length of the calyx</td><td rowspan="1" colspan="1">15–23 mm, 7–8 times the length of the calyx</td></tr><tr><td rowspan="1" colspan="1">Corolla colour</td><td rowspan="1" colspan="1">White</td><td rowspan="1" colspan="1">Purple</td><td rowspan="1" colspan="1">Pink with white tube</td></tr><tr><td rowspan="1" colspan="1">Scape height (cm)</td><td rowspan="1" colspan="1">Ca. 5</td><td rowspan="1" colspan="1">12–18</td><td rowspan="1" colspan="1">1–2</td></tr></tbody></table></table-wrap></tp:treatment-sec><tp:treatment-sec sec-type="Type"><title>Type.</title><p><bold>China</bold>. Guizhou: Xingyi city, Zhengtun town, Fengjiatian village. <named-content xmlns:xlink="http://www.w3.org/1999/xlink" content-type="dwc:verbatimCoordinates" xlink:type="simple">25.0900, 105.0944</named-content>, 1231 m alt., 12 November 2025 (fl.), <italic>Zhikun Wu, ZKWU2025210</italic> (holotype: KUN!; Isotype:KUN!).</p></tp:treatment-sec><tp:treatment-sec sec-type="Description"><title>Description.</title><p>Perennial herb, low-growing, delicate, entire plant efarinose; aerial parts pubescent. <bold><italic>Rhizome</italic></bold> short, fleshy, 1–1.5 cm long, 1–3 mm thick, sparsely branched, bearing a few fibrous roots. <bold><italic>Leaves</italic></bold> arranged in a basal rosette at the apex of the rhizome; petiole 1.5–3.5 cm long, densely villous, slightly expanded at base, purplish-red; leaf blade suborbicular, 1.1–1.7 cm long, 1.1–1.7 cm wide, apex rounded, base cordate, margin entire, both surfaces densely villous and white glandular dots; lateral veins 2–3 pairs, inconspicuous adaxially, abaxially purplish-red and prominent, sparsely villous along veins (midrib densely villous, lateral veins sparsely villous). <bold><italic>Scape</italic></bold> short, 1–2 cm long, elongating to 3 cm at fruiting; inflorescence an umbel, single-tiered, 2–6-flowered; bracts lanceolate, 2–3 mm long, externally villous; pedicel subequal to bracts in length, densely pubescent. <bold><italic>Calyx</italic></bold> 2–3 mm long, narrowly campanulate, villous, divided 1/3–1/2 its length; lobes narrowly triangular, apex acute. <bold><italic>Flowers</italic></bold> long-styled homostylous; corolla pink with a white tube, salverform; corolla tube pubescent outside, 1.5–2.3 cm long, 7–8 times as long as calyx; limb 1.1–1.6 cm in diameter; throat without an annulus, short-pubescent; corolla lobes oblong, apex deeply emarginate. <bold><italic>Anthers</italic></bold> positioned at the throat of corolla tube; style slightly exserted from the tube, 2–2.5 cm long. <bold><italic>Capsule</italic></bold> small, ca. 2 mm in diameter, dehiscing by circumscissile dehiscence. <bold><italic>Seeds</italic></bold> ca. 0.3 mm in diameter, surface smooth.</p></tp:treatment-sec><tp:treatment-sec sec-type="Distribution and ecology"><title>Distribution and ecology.</title><p>Based on our field surveys in Xingyi and nearby karst areas of southwestern Guizhou, the new species <italic><tp:taxon-name><tp:taxon-name-part taxon-name-part-type="genus" reg="Primula">P.</tp:taxon-name-part> <tp:taxon-name-part taxon-name-part-type="species" reg="xingyiensis">xingyiensis</tp:taxon-name-part></tp:taxon-name></italic> is currently known only from two populations near the type locality, Xingyi, Guizhou, China. The species grows in moist crevices on shaded cliffs in karst mountains at elevations between 1200 and 1300 meters. (Fig. <xref ref-type="fig" rid="F1">1</xref> A–C; Fig. <xref ref-type="fig" rid="F3">3</xref> E, F; Map 1).</p></tp:treatment-sec><tp:treatment-sec sec-type="Phenology"><title>Phenology.</title><p>Flowering occurs from December to January of the following year, and fruiting occurs from February to April.</p></tp:treatment-sec><tp:treatment-sec sec-type="Etymology"><title>Etymology.</title><p>The specific epithet of the new species is taken from the Chinese Pinyin "Xingyi", the name of the county in southwestern Guizhou, China, where the type specimen was collected (Map 1).</p><fig id="F4" position="float" orientation="portrait"><object-id xmlns:xlink="http://www.w3.org/1999/xlink" content-type="doi" xlink:type="simple">10.3897/phytokeys.276.195710.map1</object-id><object-id xmlns:xlink="http://www.w3.org/1999/xlink" content-type="arpha" xlink:type="simple">82128BCF-66CE-5BC3-9B7C-FF7623E811D6</object-id><label>Map 1.</label><caption><p>Location of the distribution of <italic><tp:taxon-name><tp:taxon-name-part taxon-name-part-type="genus" reg="Primula">Primula</tp:taxon-name-part> <tp:taxon-name-part taxon-name-part-type="species" reg="xingyiensis">xingyiensis</tp:taxon-name-part></tp:taxon-name></italic> in Xingyi, Guizhou.</p></caption><graphic xmlns:xlink="http://www.w3.org/1999/xlink" xlink:href="phytokeys-276-001_article-195710__-g004.jpg" id="oo_1669999.jpg" position="float" orientation="portrait" xlink:type="simple"><uri content-type="original_file" xlink:type="simple">https://binary.pensoft.net/fig/1669999</uri></graphic></fig></tp:treatment-sec><tp:treatment-sec sec-type="Vernacular name"><title>Vernacular name.</title><p>Chinese mandarin: xing yi bao chun (兴义报春).</p></tp:treatment-sec><tp:treatment-sec sec-type="Provisional conservation status"><title>Provisional conservation status.</title><p>Critically Endangered (<abbrev xmlns:xlink="http://www.w3.org/1999/xlink" xlink:title="Critically Endangered" xlink:type="simple">CR</abbrev> B2ab (i, ii, iii)). This new species exhibits a highly restricted distribution range. To date, it has been found only in two adjacent populations at the type locality, Zhengtun Town, Xingyi City. Nearly a decade of field observations indicate that the species grows in shady, moist crevices of cliffs within karst mountainous areas at elevations between 1200 and 1300 metres. The total number of mature individuals across the two populations is fewer than 200. The main threats include: (1) microhabitat drought resulting from climate change; and (2) human disturbance. Applying the IUCN Red List Categories and Criteria (Version 16.0, 2024), our assessment demonstrates that <italic><tp:taxon-name><tp:taxon-name-part taxon-name-part-type="genus" reg="Primula">P.</tp:taxon-name-part> <tp:taxon-name-part taxon-name-part-type="species" reg="xingyiensis">xingyiensis</tp:taxon-name-part></tp:taxon-name></italic> meets the threshold for Critically Endangered (<abbrev xmlns:xlink="http://www.w3.org/1999/xlink" xlink:title="Critically Endangered" xlink:type="simple">CR</abbrev>) status under criterion B2ab (i, ii, iii), based on: extent of occurrence (<abbrev xmlns:xlink="http://www.w3.org/1999/xlink" xlink:title="extent of occurrence" xlink:type="simple">AOO</abbrev>) &lt; 500 km<sup>2</sup> (B2), severely fragmented habitat (a), with continuing decline (b) in extent of occurrence (i), area of occupancy (ii) and area, extent and/or quality of habitat (iii).</p></tp:treatment-sec><tp:treatment-sec sec-type="Additional specimens examined"><title>Additional specimens examined.</title><p><bold>China</bold> • Guizhou Province, Xingyi City, Zhengtun Town, Fengjiatian, the type location, 8 April 2026 (fr.), Chao-yi Deng and Yuan-xing Lang, 20260408001 (KUN!).</p></tp:treatment-sec></tp:taxon-treatment>
